# Supplementary material for: Coinfection frequency in water flea populations is a mere reflection of parasite diversity
Source: Commun Biol. 2024 May 11;7:559. doi: 10.1038/s42003-024-06176-8 (PMC11088698; doi:10.1038/s42003-024-06176-8)
Supplement: Supplementary file 4 — Supplementary Data [file 42003_2024_6176_MOESM4_ESM.xlsx]

## Sheet: Index
Here is the description of all the sheets in this file and the information they contain.
Sheet name	Description
List of GLMM	The full list of mixed effects models that were used in the model selection analysis.
Null model bootstrap	Results from the bootstrap of the null model. A Pearson test was performed for every bootstrap and the results of each run are presented.
Parasite species prevalence	Prevalence of each species in each sample. Highlighted in yellow, orange and peach are the 1st, 2nd and 3rd highest prevalences in the sample, respectively. Numerical source for Figure 2.
Infection status prevalence	Prevalence of not infected, infected and coinfected indeviduals in each sample. Numerical source for Figure 1.
Edges weights and centrality	Results of Pearson correlation test for summed edges weights and normalized centrality against parasite prevalence. The r score for each species is presented for each characteristic.
Seasonal centrality	Species seasonal centrality in each pond along with their average prevalence and proportion of positive samples.
Effects on host density	Effect estimate and p-value for various parameters that can affect host density
Species abbreviations are as followed:
Agl- Aglomerata sp.
Gi- Glugoides intestinalis
Ht- Hamiltosporidium tvaerminnensis
Mgr- Unfamiliar species of microsporidium infecting the host guts
Mb- Metschinikowia bicuspidata
Oc- Ordospora coligata
Pp- Pansporela preplaxa
Pr- Pasteuria ramosa
Sc- Spirobacillus cienkowskii
UnM- unknown species of microsporidium

## Sheet: List of GLMM final
#	Group	Dependent variable	Factors	Random factor	Estimated factors #	AICc	ΔAICc	Wi
1	Abiotic	Coinfection rate (binomial)	Water temperature + Oxygen concentration	1+pond	2	2593.71	61.7244	3.05192e-14
2	Abiotic	Coinfection rate (binomial)	Specific conductance + Oxygen concentration	1+pond	2	2702.77	170.788	6.33585e-38
3	Abiotic	Coinfection rate (binomial)	PH + Oxygen concentration	1+pond	2	2654.63	122.64	1.80717e-27
4	Biotic	Coinfection rate (binomial)	Species richness + Host density	1+pond	2	2551.36	19.3705	4.80401e-05
5	Biotic	Coinfection rate (binomial)	Species evenness + Host density	1+pond	2	2705.01	173.028	2.06645e-38
6	Biotic	Coinfection rate (binomial)	Shannon diversity index + Host density	1+pond	2	2705.01	173.028	2.06645e-38
7	Biotic	Coinfection rate (binomial)	Simpson's diversity index + Host density	1+pond	2	2714.04	182.053	2.26756e-40
8	Combined	Coinfection rate (binomial)	Water temperature + Oxygen concentration + Host density + Species richness	1+pond	4	2535.04	3.05412	0.167749
9	Combined	Coinfection rate (binomial)	Water temperature + Oxygen concentration + Host density + Species evenness	1+pond	4	2575.69	43.707	2.49462e-10
10	Combined	Coinfection rate (binomial)	Water temperature + Oxygen concentration + Host density + Simpson's diversity index	1+pond	4	2531.99	0	0.772421
11	Combined	Coinfection rate (binomial)	Water temperature + Oxygen concentration + Host density + Shannon diversity index	1+pond	4	2576.65	44.6661	1.54429e-10
12	Combined	Coinfection rate (binomial)	PH + Oxygen concentration + Host density + Species richness	1+pond	4	2537.16	5.17553	0.0580766
13	Combined	Coinfection rate (binomial)	PH + Oxygen concentration + Host density + Species evenness	1+pond	4	2600.25	68.2623	1.16116e-15
14	Combined	Coinfection rate (binomial)	PH + Oxygen concentration + Host density + Simpson's diversity index	1+pond	4	2584.72	52.7353	2.73233e-12
15	Combined	Coinfection rate (binomial)	PH + Oxygen concentration + Host density + Shannon diversity index	1+pond	4	2614.37	82.3876	9.94511e-19
16	Combined	Coinfection rate (binomial)	Specific conductance + Oxygen concentration + Host density + Species richness	1+pond	4	2544.22	12.2313	0.00170557
17	Combined	Coinfection rate (binomial)	Specific conductance + Oxygen concentration + Host density + Species evenness	1+pond	4	2642.71	110.721	6.99928e-25
18	Combined	Coinfection rate (binomial)	Specific conductance + Oxygen concentration + Host density + Simpson's diversity index	1+pond	4	2593.93	61.9429	2.73606e-14
19	Combined	Coinfection rate (binomial)	Specific conductance + Oxygen concentration + Host density + Shannon diversity index	1+pond	4	2645.06	113.069	2.16339e-25

## Sheet: Null model bootsrap
Run number	Pearson's r^2	P-value
0	0.995249	3.84498e-45
1	0.996466	6.71572e-48
2	0.996556	3.85903e-48
3	0.996494	5.68388e-48
4	0.996938	3.10036e-49
5	0.997483	4.61448e-51
6	0.995553	9.33572e-46
7	0.996208	3.04286e-47
8	0.997006	1.91453e-49
9	0.995294	3.1451e-45
10	0.995957	1.20837e-46
11	0.997066	1.24116e-49
12	0.995425	1.71134e-45
13	0.994663	4.66649e-44
14	0.995184	5.16141e-45
15	0.995834	2.29651e-46
16	0.99361	2.22027e-42
17	0.993825	1.06312e-42
18	0.995707	4.37278e-46
19	0.995061	8.83361e-45
20	0.996147	4.30729e-47
21	0.995684	4.90384e-46
22	0.994238	2.41714e-43
23	0.995654	5.68084e-46
24	0.99653	4.52791e-48
25	0.995693	4.68108e-46
26	0.996602	2.89183e-48
27	0.997266	2.71864e-50
28	0.997596	1.71944e-51
29	0.994994	1.18221e-44
30	0.995401	1.91316e-45
31	0.996398	1.00956e-47
32	0.996914	3.66702e-49
33	0.996109	5.29292e-47
34	0.995656	5.6389e-46
35	0.995987	1.02641e-46
36	0.993091	1.18283e-41
37	0.995055	9.06933e-45
38	0.995002	1.14164e-44
39	0.99576	3.34509e-46
40	0.995796	2.78945e-46
41	0.996004	9.39815e-47
42	0.995029	1.01467e-44
43	0.994895	1.79667e-44
44	0.998269	1.47953e-54
45	0.994904	1.73401e-44
46	0.996183	3.51134e-47
47	0.996612	2.71514e-48
48	0.995602	7.35626e-46
49	0.997133	7.55566e-50
50	0.996498	5.52389e-48
51	0.996036	7.91483e-47
52	0.995607	7.17271e-46
53	0.996231	2.67075e-47
54	0.995444	1.56304e-45
55	0.995552	9.37058e-46
56	0.994516	8.35244e-44
57	0.993193	8.60203e-42
58	0.992332	1.10252e-40
59	0.994218	2.59887e-43
60	0.992396	9.21346e-41
61	0.996029	8.18799e-47
62	0.994052	4.76648e-43
63	0.997903	9.1067e-53
64	0.995501	1.19472e-45
65	0.996902	3.98664e-49
66	0.997585	1.89195e-51
67	0.996229	2.703e-47
68	0.997076	1.14788e-49
69	0.99548	1.31972e-45
70	0.994606	5.86104e-44
71	0.996049	7.34655e-47
72	0.994396	1.3314e-43
73	0.996521	4.79946e-48
74	0.996806	7.64314e-49
75	0.993948	6.90444e-43
76	0.995823	2.43126e-46
77	0.996605	2.83346e-48
78	0.994846	2.21236e-44
79	0.997007	1.90069e-49
80	0.996741	1.18318e-48
81	0.997851	1.55201e-52
82	0.995899	1.64243e-46
83	0.995433	1.65269e-45
84	0.995933	1.36879e-46
85	0.997099	9.73851e-50
86	0.995625	6.56848e-46
87	0.99647	6.55024e-48
88	0.996199	3.21061e-47
89	0.995047	9.40265e-45
90	0.994272	2.12961e-43
91	0.997429	7.29088e-51
92	0.994384	1.3933e-43
93	0.995395	1.97451e-45
94	0.994282	2.04591e-43
95	0.996603	2.87088e-48
96	0.997464	5.39332e-51
97	0.99377	1.28892e-42
98	0.996755	1.07613e-48
99	0.996355	1.30584e-47
100	0.997401	9.16369e-51
101	0.996168	3.81696e-47
102	0.997046	1.4342e-49
103	0.996606	2.81521e-48
104	0.993781	1.24055e-42
105	0.996475	6.36978e-48
106	0.995507	1.1634e-45
107	0.997149	6.70919e-50
108	0.99652	4.84462e-48
109	0.995624	6.59479e-46
110	0.99635	1.34306e-47
111	0.994509	8.57477e-44
112	0.99419	2.87864e-43
113	0.99767	8.78915e-52
114	0.994735	3.48302e-44
115	0.996094	5.76483e-47
116	0.994328	1.7199e-43
117	0.99555	9.46758e-46
118	0.996812	7.3592e-49
119	0.99454	7.61957e-44
120	0.996805	7.72498e-49
121	0.994971	1.30398e-44
122	0.995669	5.29584e-46
123	0.997156	6.33641e-50
124	0.997603	1.6186e-51
125	0.995492	1.25062e-45
126	0.996191	3.36356e-47
127	0.996263	2.22881e-47
128	0.996454	7.24585e-48
129	0.994299	1.91887e-43
130	0.995291	3.1867e-45
131	0.995694	4.65884e-46
132	0.995595	7.60573e-46
133	0.996049	7.35455e-47
134	0.996511	5.10987e-48
135	0.997311	1.90095e-50
136	0.995109	7.1676e-45
137	0.995878	1.82414e-46
138	0.996211	2.99189e-47
139	0.995505	1.17208e-45
140	0.996822	6.8608e-49
141	0.996948	2.88237e-49
142	0.994799	2.68417e-44
143	0.99485	2.17075e-44
144	0.995327	2.6945e-45
145	0.994864	2.05207e-44
146	0.997652	1.03648e-51
147	0.994352	1.57057e-43
148	0.995958	1.199e-46
149	0.997806	2.39915e-52
150	0.993295	6.21176e-42
151	0.995142	6.21739e-45
152	0.995488	1.27326e-45
153	0.997064	1.25587e-49
154	0.996643	2.22684e-48
155	0.997075	1.15537e-49
156	0.994369	1.47441e-43
157	0.996285	1.95896e-47
158	0.997047	1.42457e-49
159	0.996378	1.14123e-47
160	0.995526	1.0623e-45
161	0.996085	6.0649e-47
162	0.995788	2.9066e-46
163	0.995507	1.15954e-45
164	0.996698	1.56123e-48
165	0.996235	2.6155e-47
166	0.99724	3.34405e-50
167	0.994115	3.79989e-43
168	0.996459	7.0194e-48
169	0.997013	1.82147e-49
170	0.996307	1.7284e-47
171	0.994951	1.42229e-44
172	0.997045	1.44646e-49
173	0.996309	1.70784e-47
174	0.994465	1.01733e-43
175	0.996128	4.78646e-47
176	0.995552	9.38058e-46
177	0.996242	2.51132e-47
178	0.994487	9.35464e-44
179	0.994906	1.71528e-44
180	0.997385	1.04703e-50
181	0.995343	2.51226e-45
182	0.994818	2.47812e-44
183	0.995449	1.52947e-45
184	0.996597	2.98654e-48
185	0.996788	8.62139e-49
186	0.99399	5.95194e-43
187	0.996044	7.56098e-47
188	0.994995	1.17446e-44
189	0.995829	2.35635e-46
190	0.997169	5.75477e-50
191	0.995516	1.11114e-45
192	0.996728	1.28311e-48
193	0.997329	1.64375e-50
194	0.996662	1.97715e-48
195	0.996421	8.81796e-48
196	0.996647	2.17385e-48
197	0.996584	3.25226e-48
198	0.996789	8.58331e-49
199	0.994952	1.41529e-44
200	0.995747	3.57233e-46
201	0.995619	6.75982e-46
202	0.997691	7.22251e-52
203	0.997216	4.02571e-50
204	0.995159	5.7641e-45
205	0.99705	1.39217e-49
206	0.99494	1.48941e-44
207	0.994768	3.0455e-44
208	0.994891	1.82661e-44
209	0.996711	1.43919e-48
210	0.996129	4.75025e-47
211	0.997549	2.59756e-51
212	0.99496	1.36683e-44
213	0.994859	2.09238e-44
214	0.99667	1.87701e-48
215	0.995716	4.17455e-46
216	0.995527	1.05799e-45
217	0.99574	3.70404e-46
218	0.995217	4.45366e-45
219	0.994811	2.5496e-44
220	0.995547	9.5795e-46
221	0.994141	3.4488e-43
222	0.995588	7.88417e-46
223	0.996988	2.18039e-49
224	0.996399	1.0043e-47
225	0.99513	6.54074e-45
226	0.994446	1.09692e-43
227	0.99508	8.13323e-45
228	0.995236	4.07829e-45
229	0.993266	6.82812e-42
230	0.996281	2.00604e-47
231	0.995853	2.08611e-46
232	0.991594	7.90066e-40
233	0.997656	9.99133e-52
234	0.995637	6.18315e-46
235	0.99576	3.34782e-46
236	0.99626	2.27281e-47
237	0.997511	3.6064e-51
238	0.995634	6.27876e-46
239	0.996192	3.33672e-47
240	0.996467	6.68608e-48
241	0.996286	1.95802e-47
242	0.996421	8.80114e-48
243	0.994556	7.15312e-44
244	0.996	9.62082e-47
245	0.995864	1.96274e-46
246	0.996079	6.26087e-47
247	0.997159	6.19456e-50
248	0.996904	3.91796e-49
249	0.993763	1.31694e-42
250	0.993291	6.30015e-42
251	0.99644	7.8838e-48
252	0.994936	1.51109e-44
253	0.994542	7.54296e-44
254	0.994217	2.60757e-43
255	0.997923	7.39161e-53
256	0.996373	1.17114e-47
257	0.997076	1.15431e-49
258	0.996849	5.72401e-49
259	0.99748	4.70649e-51
260	0.997163	6.03269e-50
261	0.994855	2.12543e-44
262	0.996416	9.07014e-48
263	0.99646	6.99232e-48
264	0.99623	2.68689e-47
265	0.995042	9.60618e-45
266	0.995901	1.62551e-46
267	0.993525	2.941e-42
268	0.997393	9.7996e-51
269	0.997682	7.88079e-52
270	0.995548	9.55711e-46
271	0.996807	7.60816e-49
272	0.994771	3.01075e-44
273	0.994551	7.28314e-44
274	0.995849	2.12009e-46
275	0.995534	1.02186e-45
276	0.997925	7.26683e-53
277	0.996343	1.40149e-47
278	0.996997	2.03272e-49
279	0.995233	4.13639e-45
280	0.994842	2.24592e-44
281	0.99763	1.26695e-51
282	0.995187	5.09433e-45
283	0.992528	6.34502e-41
284	0.995356	2.36633e-45
285	0.99567	5.2673e-46
286	0.996354	1.31417e-47
287	0.997016	1.7809e-49
288	0.996868	5.02797e-49
289	0.996186	3.45292e-47
290	0.996151	4.19038e-47
291	0.996282	1.99273e-47
292	0.99397	6.39551e-43
293	0.994514	8.43934e-44
294	0.995921	1.45669e-46
295	0.996054	7.17197e-47
296	0.993241	7.39662e-42
297	0.994625	5.42912e-44
298	0.996783	8.93033e-49
299	0.998362	4.51371e-55
300	0.997579	1.99576e-51
301	0.995323	2.75211e-45
302	0.996223	2.79455e-47
303	0.99559	7.79328e-46
304	0.996152	4.1879e-47
305	0.995189	5.05016e-45
306	0.995714	4.22108e-46
307	0.995058	8.95091e-45
308	0.994737	3.4639e-44
309	0.996777	9.28043e-49
310	0.994838	2.27954e-44
311	0.996867	5.06141e-49
312	0.995277	3.38708e-45
313	0.99434	1.64376e-43
314	0.995447	1.54582e-45
315	0.995832	2.31901e-46
316	0.996206	3.09232e-47
317	0.995554	9.26107e-46
318	0.995947	1.27504e-46
319	0.998376	3.74285e-55
320	0.995349	2.44178e-45
321	0.995654	5.69154e-46
322	0.996286	1.95449e-47
323	0.994454	1.06249e-43
324	0.994844	2.22831e-44
325	0.996307	1.73092e-47
326	0.995421	1.74947e-45
327	0.995075	8.34648e-45
328	0.995175	5.36777e-45
329	0.996882	4.5544e-49
330	0.996598	2.97726e-48
331	0.995893	1.69324e-46
332	0.996417	9.0452e-48
333	0.995236	4.07933e-45
334	0.995568	8.66491e-46
335	0.996229	2.70513e-47
336	0.996902	3.98312e-49
337	0.99293	1.93773e-41
338	0.995509	1.15058e-45
339	0.996024	8.44555e-47
340	0.99754	2.81579e-51
341	0.99733	1.63641e-50
342	0.994779	2.90908e-44
343	0.995661	5.49125e-46
344	0.994716	3.76436e-44
345	0.996305	1.74617e-47
346	0.996235	2.62008e-47
347	0.996687	1.68269e-48
348	0.995454	1.49311e-45
349	0.998505	6.35032e-56
350	0.993163	9.44328e-42
351	0.996983	2.25593e-49
352	0.996076	6.36857e-47
353	0.994778	2.92531e-44
354	0.995406	1.86809e-45
355	0.995991	1.00582e-46
356	0.99691	3.75818e-49
357	0.996184	3.50227e-47
358	0.994785	2.83688e-44
359	0.995357	2.35469e-45
360	0.995716	4.19158e-46
361	0.995567	8.69089e-46
362	0.994818	2.48077e-44
363	0.996038	7.82021e-47
364	0.996136	4.56004e-47
365	0.992541	6.10002e-41
366	0.996104	5.46105e-47
367	0.994113	3.81986e-43
368	0.995488	1.26987e-45
369	0.995629	6.43026e-46
370	0.997486	4.48397e-51
371	0.995245	3.92653e-45
372	0.997237	3.4214e-50
373	0.997409	8.56311e-51
374	0.996069	6.62315e-47
375	0.995653	5.73205e-46
376	0.997218	3.95715e-50
377	0.995724	4.02569e-46
378	0.995298	3.08577e-45
379	0.993048	1.34993e-41
380	0.994828	2.38193e-44
381	0.995881	1.80008e-46
382	0.99706	1.28904e-49
383	0.993615	2.18e-42
384	0.994465	1.01791e-43
385	0.995287	3.23817e-45
386	0.996625	2.49561e-48
387	0.995555	9.2097e-46
388	0.994299	1.92244e-43
389	0.997072	1.1844e-49
390	0.995091	7.77317e-45
391	0.995351	2.41418e-45
392	0.998128	7.96198e-54
393	0.994143	3.42535e-43
394	0.99346	3.64131e-42
395	0.995772	3.15608e-46
396	0.996464	6.79409e-48
397	0.996792	8.39023e-49
398	0.997046	1.42886e-49
399	0.996908	3.80683e-49
400	0.996908	3.80604e-49
401	0.996454	7.23034e-48
402	0.995324	2.73057e-45
403	0.995588	7.85042e-46
404	0.996911	3.74415e-49
405	0.993002	1.55703e-41
406	0.996522	4.77883e-48
407	0.994592	6.18469e-44
408	0.995612	7.00299e-46
409	0.99716	6.13387e-50
410	0.996229	2.70536e-47
411	0.993608	2.23476e-42
412	0.994758	3.17351e-44
413	0.99598	1.0659e-46
414	0.994573	6.67277e-44
415	0.995755	3.43114e-46
416	0.995815	2.5297e-46
417	0.996636	2.32974e-48
418	0.996527	4.6255e-48
419	0.995317	2.83227e-45
420	0.993124	1.06764e-41
421	0.996292	1.88327e-47
422	0.99538	2.11005e-45
423	0.996797	8.13869e-49
424	0.995586	7.94566e-46
425	0.997542	2.77136e-51
426	0.997499	4.00471e-51
427	0.995534	1.02278e-45
428	0.993644	1.98054e-42
429	0.995801	2.71644e-46
430	0.996007	9.26358e-47
431	0.995696	4.63076e-46
432	0.99637	1.19421e-47
433	0.995718	4.14999e-46
434	0.996998	2.02318e-49
435	0.994638	5.16169e-44
436	0.991544	8.96056e-40
437	0.997075	1.15673e-49
438	0.992986	1.63615e-41
439	0.995501	1.19807e-45
440	0.993737	1.44027e-42
441	0.994845	2.21634e-44
442	0.996442	7.76874e-48
443	0.995715	4.20131e-46
444	0.993648	1.95192e-42
445	0.99559	7.78261e-46
446	0.995559	9.06503e-46
447	0.995724	4.01355e-46
448	0.994756	3.2008e-44
449	0.994768	3.04489e-44
450	0.996799	8.03157e-49
451	0.995594	7.64994e-46
452	0.996854	5.54213e-49
453	0.996653	2.08595e-48
454	0.994484	9.45883e-44
455	0.993939	7.14414e-43
456	0.996089	5.92591e-47
457	0.993799	1.16626e-42
458	0.993999	5.77502e-43
459	0.997476	4.87066e-51
460	0.997306	1.98283e-50
461	0.995324	2.74139e-45
462	0.996745	1.14844e-48
463	0.994618	5.5947e-44
464	0.994119	3.73694e-43
465	0.995438	1.61008e-45
466	0.997465	5.36447e-51
467	0.996671	1.8656e-48
468	0.995661	5.50985e-46
469	0.996321	1.59666e-47
470	0.996912	3.70737e-49
471	0.995225	4.29758e-45
472	0.996039	7.79183e-47
473	0.994318	1.78989e-43
474	0.996641	2.26594e-48
475	0.995309	2.92609e-45
476	0.99593	1.3921e-46
477	0.995683	4.92212e-46
478	0.995727	3.94872e-46
479	0.995687	4.82253e-46
480	0.996535	4.39734e-48
481	0.996639	2.28293e-48
482	0.996808	7.5848e-49
483	0.994488	9.33497e-44
484	0.997683	7.79753e-52
485	0.995427	1.69705e-45
486	0.996778	9.24608e-49
487	0.997497	4.0708e-51
488	0.99426	2.22284e-43
489	0.99629	1.90715e-47
490	0.997855	1.48063e-52
491	0.995375	2.16152e-45
492	0.996513	5.04603e-48
493	0.996001	9.52806e-47
494	0.996726	1.29935e-48
495	0.994324	1.74612e-43
496	0.993823	1.07066e-42
497	0.99661	2.75107e-48
498	0.99403	5.167e-43
499	0.997417	8.01646e-51
500	0.996074	6.43946e-47
501	0.995913	1.52259e-46
502	0.995533	1.02733e-45
503	0.995694	4.65636e-46
504	0.99546	1.44983e-45
505	0.996828	6.59608e-49
506	0.996973	2.42761e-49
507	0.993404	4.3771e-42
508	0.996041	7.68149e-47
509	0.996471	6.52034e-48
510	0.997108	9.06463e-50
511	0.996897	4.13197e-49
512	0.996451	7.3651e-48
513	0.997453	5.94723e-51
514	0.997194	4.7643e-50
515	0.996208	3.05559e-47
516	0.996544	4.17631e-48
517	0.996361	1.25989e-47
518	0.995557	9.1324e-46
519	0.997523	3.26161e-51
520	0.99642	8.89254e-48
521	0.997347	1.42364e-50
522	0.996826	6.70663e-49
523	0.992774	3.08816e-41
524	0.994884	1.88778e-44
525	0.994736	3.47519e-44
526	0.992845	2.50366e-41
527	0.99659	3.11772e-48
528	0.996078	6.2895e-47
529	0.996633	2.37894e-48
530	0.994847	2.1996e-44
531	0.996035	7.96034e-47
532	0.995036	9.86057e-45
533	0.994721	3.68453e-44
534	0.995855	2.06214e-46
535	0.99743	7.22492e-51
536	0.99434	1.64848e-43
537	0.994789	2.79858e-44
538	0.995562	8.92762e-46
539	0.996818	7.08999e-49
540	0.994893	1.81177e-44
541	0.996395	1.02786e-47
542	0.996493	5.69787e-48
543	0.997778	3.15858e-52
544	0.995288	3.23216e-45
545	0.994457	1.05121e-43
546	0.996264	2.22075e-47
547	0.996642	2.24489e-48
548	0.995557	9.14503e-46
549	0.997017	1.76425e-49
550	0.99516	5.74377e-45
551	0.995189	5.04132e-45
552	0.996407	9.58585e-48
553	0.995137	6.36046e-45
554	0.995447	1.54227e-45
555	0.995898	1.64906e-46
556	0.996657	2.03498e-48
557	0.996553	3.9422e-48
558	0.99614	4.46001e-47
559	0.995615	6.88032e-46
560	0.996298	1.82284e-47
561	0.994021	5.33432e-43
562	0.995614	6.92753e-46
563	0.997394	9.72799e-51
564	0.995962	1.17272e-46
565	0.995292	3.17407e-45
566	0.996153	4.15941e-47
567	0.995459	1.45919e-45
568	0.995561	8.97959e-46
569	0.994865	2.03737e-44
570	0.993565	2.57676e-42
571	0.993668	1.82097e-42
572	0.995349	2.44251e-45
573	0.993819	1.08699e-42
574	0.996076	6.35238e-47
575	0.994238	2.41339e-43
576	0.99581	2.60171e-46
577	0.995697	4.5869e-46
578	0.994496	9.0356e-44
579	0.994673	4.48013e-44
580	0.995152	5.92857e-45
581	0.996375	1.15802e-47
582	0.997347	1.41972e-50
583	0.994112	3.83691e-43
584	0.99701	1.85258e-49
585	0.995164	5.62674e-45
586	0.997766	3.56246e-52
587	0.996634	2.3691e-48
588	0.997473	5.0044e-51
589	0.997221	3.85984e-50
590	0.99589	1.71634e-46
591	0.9977	6.66744e-52
592	0.995863	1.9739e-46
593	0.99501	1.10473e-44
594	0.994311	1.83728e-43
595	0.994655	4.81656e-44
596	0.996361	1.25723e-47
597	0.992891	2.1769e-41
598	0.997164	5.95323e-50
599	0.994521	8.20305e-44
600	0.997312	1.89055e-50
601	0.995189	5.05081e-45
602	0.99631	1.70379e-47
603	0.995998	9.70699e-47
604	0.994593	6.1828e-44
605	0.995571	8.5502e-46
606	0.995852	2.09569e-46
607	0.996664	1.94646e-48
608	0.995737	3.76983e-46
609	0.995167	5.56133e-45
610	0.997948	5.74143e-53
611	0.993699	1.64053e-42
612	0.995508	1.15608e-45
613	0.995607	7.16358e-46
614	0.997251	3.04986e-50
615	0.994762	3.11803e-44
616	0.995492	1.25067e-45
617	0.996468	6.62741e-48
618	0.995286	3.24885e-45
619	0.994536	7.73115e-44
620	0.995943	1.30079e-46
621	0.995443	1.57533e-45
622	0.991251	1.86187e-39
623	0.994315	1.81189e-43
624	0.996694	1.60543e-48
625	0.994278	2.07754e-43
626	0.996742	1.17069e-48
627	0.99389	8.496e-43
628	0.994018	5.38269e-43
629	0.996838	6.15727e-49
630	0.993554	2.67693e-42
631	0.99692	3.50692e-49
632	0.99665	2.13911e-48
633	0.99666	2.00037e-48
634	0.993506	3.13811e-42
635	0.993572	2.51486e-42
636	0.996462	6.87916e-48
637	0.995095	7.61999e-45
638	0.995095	7.64559e-45
639	0.992742	3.40214e-41
640	0.996462	6.90514e-48
641	0.994417	1.22749e-43
642	0.995003	1.13705e-44
643	0.996926	3.36298e-49
644	0.994577	6.57517e-44
645	0.996933	3.19651e-49
646	0.995006	1.12041e-44
647	0.995111	7.12476e-45
648	0.995236	4.07421e-45
649	0.995671	5.22856e-46
650	0.995372	2.18843e-45
651	0.995029	1.01811e-44
652	0.99577	3.18751e-46
653	0.994307	1.86042e-43
654	0.996006	9.28401e-47
655	0.993686	1.7136e-42
656	0.996551	3.98135e-48
657	0.996936	3.1444e-49
658	0.99552	1.09038e-45
659	0.994755	3.21449e-44
660	0.997339	1.51839e-50
661	0.995149	6.00804e-45
662	0.995626	6.546e-46
663	0.996203	3.13326e-47
664	0.996289	1.92023e-47
665	0.993349	5.23081e-42
666	0.997113	8.74465e-50
667	0.996858	5.39274e-49
668	0.996104	5.44223e-47
669	0.994249	2.32017e-43
670	0.997022	1.70984e-49
671	0.995254	3.75756e-45
672	0.9948	2.67655e-44
673	0.996834	6.3343e-49
674	0.996347	1.36575e-47
675	0.995487	1.2773e-45
676	0.995079	8.17321e-45
677	0.995757	3.40006e-46
678	0.99643	8.36808e-48
679	0.996223	2.80054e-47
680	0.996647	2.16956e-48
681	0.992741	3.40963e-41
682	0.995199	4.82354e-45
683	0.99608	6.22597e-47
684	0.996121	4.96348e-47
685	0.993945	6.99597e-43
686	0.993614	2.18811e-42
687	0.995607	7.1775e-46
688	0.996064	6.77691e-47
689	0.994809	2.57189e-44
690	0.995887	1.74495e-46
691	0.994913	1.66911e-44
692	0.995942	1.30732e-46
693	0.996928	3.32532e-49
694	0.996688	1.67189e-48
695	0.997432	7.0962e-51
696	0.996256	2.31866e-47
697	0.997407	8.74728e-51
698	0.992166	1.74477e-40
699	0.997444	6.41112e-51
700	0.997228	3.64916e-50
701	0.99665	2.13093e-48
702	0.996163	3.93549e-47
703	0.995017	1.06872e-44
704	0.995112	7.08949e-45
705	0.997406	8.79269e-51
706	0.996359	1.27366e-47
707	0.996126	4.83472e-47
708	0.995343	2.50343e-45
709	0.994932	1.54186e-44
710	0.995424	1.71782e-45
711	0.995058	8.96452e-45
712	0.994754	3.22875e-44
713	0.99707	1.20641e-49
714	0.997333	1.59689e-50
715	0.996537	4.35922e-48
716	0.994621	5.52372e-44
717	0.994715	3.77546e-44
718	0.993731	1.47406e-42
719	0.997036	1.53911e-49
720	0.994672	4.49161e-44
721	0.99636	1.26741e-47
722	0.997531	3.04453e-51
723	0.996449	7.45797e-48
724	0.997382	1.07392e-50
725	0.995241	3.9952e-45
726	0.994028	5.19426e-43
727	0.995318	2.81307e-45
728	0.994796	2.71652e-44
729	0.995363	2.28687e-45
730	0.994215	2.63158e-43
731	0.996308	1.72149e-47
732	0.996885	4.48787e-49
733	0.997293	2.19224e-50
734	0.99385	9.76864e-43
735	0.995719	4.11989e-46
736	0.997692	7.18653e-52
737	0.996808	7.56147e-49
738	0.995218	4.424e-45
739	0.994892	1.82369e-44
740	0.996852	5.60546e-49
741	0.995321	2.77323e-45
742	0.996521	4.78947e-48
743	0.997312	1.89012e-50
744	0.993985	6.06732e-43
745	0.995052	9.19483e-45
746	0.994276	2.09608e-43
747	0.996998	2.01834e-49
748	0.995026	1.02777e-44
749	0.994408	1.26773e-43
750	0.995412	1.82096e-45
751	0.99495	1.42891e-44
752	0.99622	2.85377e-47
753	0.995752	3.48713e-46
754	0.995472	1.37188e-45
755	0.995165	5.60252e-45
756	0.99611	5.2772e-47
757	0.993408	4.31847e-42
758	0.997409	8.56293e-51
759	0.995514	1.12192e-45
760	0.994839	2.27495e-44
761	0.996769	9.84319e-49
762	0.995063	8.76421e-45
763	0.996202	3.15324e-47
764	0.995685	4.88607e-46
765	0.996723	1.33149e-48
766	0.996313	1.6664e-47
767	0.994734	3.50785e-44
768	0.995118	6.91358e-45
769	0.997498	4.04984e-51
770	0.996135	4.59923e-47
771	0.997957	5.22418e-53
772	0.995581	8.14315e-46
773	0.994274	2.11184e-43
774	0.997242	3.28054e-50
775	0.995146	6.09917e-45
776	0.993298	6.16311e-42
777	0.996836	6.26439e-49
778	0.994244	2.3621e-43
779	0.996729	1.28196e-48
780	0.994217	2.60662e-43
781	0.996778	9.26924e-49
782	0.995319	2.79921e-45
783	0.995608	7.12647e-46
784	0.997944	5.97456e-53
785	0.995799	2.74738e-46
786	0.994502	8.83654e-44
787	0.995908	1.56704e-46
788	0.995721	4.08363e-46
789	0.990693	6.99804e-39
790	0.99564	6.09717e-46
791	0.993988	6.00426e-43
792	0.995117	6.92981e-45
793	0.996253	2.36377e-47
794	0.99687	4.97293e-49
795	0.995588	7.85457e-46
796	0.995875	1.85596e-46
797	0.996159	4.01255e-47
798	0.993852	9.68186e-43
799	0.996965	2.55287e-49
800	0.99669	1.65235e-48
801	0.994187	2.91054e-43
802	0.995725	3.99962e-46
803	0.996201	3.17293e-47
804	0.997501	3.94265e-51
805	0.994208	2.6977e-43
806	0.994768	3.0412e-44
807	0.9964	1.00244e-47
808	0.995596	7.57636e-46
809	0.993591	2.36247e-42
810	0.99478	2.89991e-44
811	0.995036	9.84606e-45
812	0.993332	5.51776e-42
813	0.994154	3.286e-43
814	0.995175	5.36658e-45
815	0.995878	1.83107e-46
816	0.992856	2.41967e-41
817	0.997215	4.0567e-50
818	0.995383	2.08291e-45
819	0.995177	5.31031e-45
820	0.997307	1.95771e-50
821	0.995158	5.79146e-45
822	0.995995	9.83153e-47
823	0.994183	2.95656e-43
824	0.996805	7.70843e-49
825	0.995722	4.04916e-46
826	0.995489	1.26628e-45
827	0.994191	2.87156e-43
828	0.994789	2.79589e-44
829	0.994356	1.5481e-43
830	0.995172	5.42439e-45
831	0.996607	2.81209e-48
832	0.994198	2.7967e-43
833	0.997125	8.01437e-50
834	0.996656	2.04716e-48
835	0.998123	8.46743e-54
836	0.995785	2.95559e-46
837	0.995333	2.62084e-45
838	0.994619	5.56572e-44
839	0.99392	7.62295e-43
840	0.994632	5.2856e-44
841	0.997709	6.08819e-52
842	0.993593	2.34793e-42
843	0.997159	6.20462e-50
844	0.997317	1.8132e-50
845	0.995266	3.56776e-45
846	0.996289	1.91755e-47
847	0.992958	1.7782e-41
848	0.996577	3.39351e-48
849	0.995536	1.0102e-45
850	0.994278	2.08153e-43
851	0.996279	2.03778e-47
852	0.994556	7.15395e-44
853	0.997686	7.57213e-52
854	0.996324	1.56974e-47
855	0.994985	1.22912e-44
856	0.996332	1.49016e-47
857	0.995886	1.75026e-46
858	0.997287	2.31113e-50
859	0.99491	1.68612e-44
860	0.99435	1.58199e-43
861	0.995771	3.17435e-46
862	0.995886	1.75294e-46
863	0.996663	1.9578e-48
864	0.996084	6.06951e-47
865	0.994169	3.1145e-43
866	0.997365	1.23201e-50
867	0.996275	2.08148e-47
868	0.992829	2.62531e-41
869	0.997702	6.51978e-52
870	0.995322	2.76598e-45
871	0.995624	6.60693e-46
872	0.995822	2.44234e-46
873	0.997271	2.61541e-50
874	0.995873	1.88114e-46
875	0.996795	8.2554e-49
876	0.994318	1.78762e-43
877	0.995159	5.74769e-45
878	0.994493	9.12673e-44
879	0.995354	2.37859e-45
880	0.994901	1.75408e-44
881	0.993201	8.38175e-42
882	0.995059	8.93729e-45
883	0.997217	3.97548e-50
884	0.996975	2.37882e-49
885	0.996344	1.39109e-47
886	0.994926	1.58185e-44
887	0.995173	5.41448e-45
888	0.996132	4.6726e-47
889	0.996926	3.36516e-49
890	0.993042	1.37506e-41
891	0.997054	1.34851e-49
892	0.997082	1.1015e-49
893	0.995981	1.06214e-46
894	0.996161	3.98457e-47
895	0.996467	6.66397e-48
896	0.994715	3.77535e-44
897	0.993505	3.14559e-42
898	0.995911	1.54079e-46
899	0.995405	1.88474e-45
900	0.994761	3.13644e-44
901	0.997286	2.31397e-50
902	0.995492	1.24689e-45
903	0.996036	7.91656e-47
904	0.996031	8.10081e-47
905	0.994689	4.20077e-44
906	0.993905	8.04991e-43
907	0.9949	1.7578e-44
908	0.993194	8.57283e-42
909	0.995824	2.42217e-46
910	0.996213	2.96441e-47
911	0.995592	7.72495e-46
912	0.997183	5.15712e-50
913	0.996637	2.3254e-48
914	0.9964	1.00066e-47
915	0.996055	7.14257e-47
916	0.994808	2.58024e-44
917	0.995927	1.41685e-46
918	0.995949	1.25962e-46
919	0.992732	3.50636e-41
920	0.99667	1.88079e-48
921	0.995788	2.90291e-46
922	0.996188	3.42089e-47
923	0.994864	2.04574e-44
924	0.993256	7.05391e-42
925	0.994586	6.34654e-44
926	0.996678	1.77795e-48
927	0.996171	3.74852e-47
928	0.99332	5.75017e-42
929	0.996975	2.37994e-49
930	0.994553	7.22053e-44
931	0.992095	2.11609e-40
932	0.995712	4.27184e-46
933	0.994133	3.56063e-43
934	0.995464	1.42869e-45
935	0.994028	5.19977e-43
936	0.995542	9.84624e-46
937	0.997257	2.92228e-50
938	0.997226	3.72531e-50
939	0.995828	2.36654e-46
940	0.997741	4.51427e-52
941	0.994959	1.37063e-44
942	0.997426	7.46446e-51
943	0.994858	2.09759e-44
944	0.995345	2.48355e-45
945	0.996396	1.02641e-47
946	0.995328	2.68193e-45
947	0.996111	5.25191e-47
948	0.996237	2.58748e-47
949	0.995369	2.22345e-45
950	0.996045	7.54333e-47
951	0.994445	1.10036e-43
952	0.994025	5.25685e-43
953	0.996368	1.20741e-47
954	0.993355	5.12434e-42
955	0.99576	3.34272e-46
956	0.99619	3.38501e-47
957	0.995784	2.96548e-46
958	0.993536	2.84102e-42
959	0.99368	1.75392e-42
960	0.995381	2.10298e-45
961	0.99656	3.75943e-48
962	0.996183	3.50372e-47
963	0.995491	1.25314e-45
964	0.994755	3.21923e-44
965	0.993574	2.49735e-42
966	0.992577	5.51078e-41
967	0.996141	4.45207e-47
968	0.996177	3.6242e-47
969	0.995663	5.43338e-46
970	0.994518	8.29454e-44
971	0.994942	1.47403e-44
972	0.994575	6.61989e-44
973	0.995295	3.12016e-45
974	0.99565	5.80587e-46
975	0.994739	3.4364e-44
976	0.997487	4.46694e-51
977	0.99666	2.00069e-48
978	0.994926	1.57754e-44
979	0.994606	5.86671e-44
980	0.997038	1.51432e-49
981	0.996843	5.95615e-49
982	0.996094	5.74874e-47
983	0.992694	3.91405e-41
984	0.994233	2.45934e-43
985	0.996894	4.20826e-49
986	0.996049	7.35593e-47
987	0.995071	8.48216e-45
988	0.994343	1.62796e-43
989	0.994052	4.7615e-43
990	0.996748	1.12803e-48
991	0.997026	1.65304e-49
992	0.996452	7.30851e-48
993	0.994968	1.32189e-44
994	0.995948	1.26443e-46
995	0.997116	8.53305e-50
996	0.995511	1.14107e-45
997	0.997364	1.2438e-50
998	0.994508	8.62313e-44
999	0.994732	3.52725e-44

## Sheet: Parasite species prevalence
Pond	Sampling date	Mb	Ht	Sc	Pr	Agl	UnM	Mgr	Gi	Oc	Pp
Ga'ash Kibbutz	2020-02-18	0	0	0	0	0.01	0	0	0	0	0
Ga'ash Kibbutz	2020-03-08	0.01	0	0	0	0	0	0	0	0	0
Ga'ash Kibbutz	2020-03-22	0	0	0	0	0	0	0	0	0.01	0
Ga'ash Kibbutz	2020-04-05	0.04	0.03	0.07	0.07	0	0	0.52	0.19	0.18	0.01
Ga'ash Kibbutz	2020-04-19	0.05	0.08	0.02	0.01	0.01	0	0.38	0.17	0.12	0.12
Ga'ash Kibbutz	2020-04-27	0.03	0.03	0.03	0	0.19	0	0.12	0.09	0.09	0.1
Ga'ash Kibbutz	2020-05-04	0	0.05	0.03	0.03	0.29	0	0.05	0.06	0.05	0.03
Ga'ash Kibbutz	2020-05-11	0.03	0.14	0.07	0.01	0.2	0.01	0.02	0.2	0.14	0.07
Ga'ash Kibbutz	2020-05-18	0.08	0.5	0.1	0.19	0.21	0.03	0	0.25	0.19	0.27
Ya'ar pool 2	2020-03-08	0	0	0	0	0	0	0.36	0	0	0.11
Ya'ar pool 2	2020-03-22	0	0	0	0	0	0.01	0.81	0.01	0	0.19
Ya'ar pool 2	2020-04-05	0	0	0.01	0.02	0	0	0.69	0.22	0.32	0.03
Ya'ar pool 2	2020-04-19	0	0	0	0.325	0	0	0.375	0.35	0.4	0.05
Ya'ar pool 1	2020-02-18	0	0.01	0	0	0.01	0	0	0	0	0.14
Ya'ar pool 1	2020-03-08	0	0	0	0	0	0	0.34	0	0	0.04
Ya'ar pool 1	2020-03-22	0	0	0	0	0	0	0.91	0	0	0.35
Ya'ar pool 1	2020-04-05	0	0	0	0.105263	0	0.0263158	0.605263	0	0.0263158	0
Ya'ar pool 1	2020-04-19	0	0.01	0	0.77	0	0	0.67	0.13	0.33	0.02
Ya'ar pool 1	2020-04-27	0	0	0	0.62	0	0	0.59	0.12	0.5	0.01
Herzliya park	2020-02-18	0	0	0	0	0	0	0	0	0	0
Herzliya park	2020-03-08	0	0	0.01	0	0	0	0	0	0	0
Herzliya park	2020-03-22	0	0	0	0	0	0	0.02	0	0	0
Herzliya park	2020-04-05	0	0	0	0.42	0	0	0.53	0.09	0.08	0
Herzliya park	2020-04-19	0	0	0	0.76	0	0	0.66	0.12	0.14	0
Herzliya park	2020-04-27	0	0	0	0.15	0	0	0.26	0.09	0.08	0
Poleg swamp 2	2019-03-03	0	0	0	0	0	0	0	0	0	0.0776699
Poleg swamp 2	2019-03-17	0	0	0	0.019802	0.019802	0	0.247525	0	0	0.178218
Poleg swamp 2	2019-04-01	0	0	0	0	0	0	0.772277	0	0	0.158416
Poleg swamp 2	2019-04-14	0	0	0	0	0	0	0.901961	0	0	0
Poleg swamp 2	2019-04-29	0	0.01	0	0	0	0.01	0.76	0	0	0.19
Poleg swamp 2	2019-05-06	0	0	0	0	0	0.03125	0.578125	0.0625	0.140625	0.046875
Poleg swamp 3	2019-02-17	0	0	0	0	0	0	0	0	0	0
Poleg swamp 3	2019-03-03	0	0	0	0	0	0.0190476	0	0	0	0.2
Poleg swamp 3	2019-03-17	0	0	0	0	0	0	0.43	0.01	0	0.04
Poleg swamp 3	2019-04-01	0	0.0204082	0.0204082	0	0	0	0.897959	0	0	0.0408163
Soreq swamp	2019-02-17	0	0	0	0	0	0	0	0	0	0
Soreq swamp	2019-03-03	0	0	0	0	0.00952381	0	0	0	0	0.2
Soreq swamp	2019-03-17	0	0	0.0421053	0.0736842	0	0	0.515789	0	0	0.0631579
Soreq swamp	2019-04-01	0	0.00970874	0.00970874	0	0.00970874	0	0.485437	0	0	0.15534
Soreq swamp	2019-04-14	0	0.010101	0	0	0.010101	0	0.636364	0	0	0.191919
Soreq swamp	2019-04-29	0	0.0196078	0.00980392	0	0.0392157	0	0.392157	0.00980392	0	0.284314
Soreq swamp	2019-05-06	0	0.0980392	0.0392157	0	0.0882353	0.00980392	0.294118	0.0686275	0.0980392	0.401961
Soreq swamp	2019-05-13	0	0.18	0.05	0	0.09	0.02	0.25	0.07	0.06	0.33
Soreq swamp	2019-05-19	0	0.43	0.1	0	0.13	0	0.18	0.11	0.18	0.32
Soreq swamp	2019-05-26	0	0.37	0.01	0	0.04	0	0.14	0.15	0.26	0.06
Color legend of highest prevalence:
	1st
	2nd
	3rd

## Sheet: Infection status prevalence
pond	Sampling date	Not infected	Infected	Coinfection
Ga'ash Kibutz	2020-02-18	0.99	0.01	0
Ga'ash Kibutz	2020-03-08	0.99	0.01	0
Ga'ash Kibutz	2020-03-22	0.99	0.01	0
Ga'ash Kibutz	2020-04-05	0.24	0.45	0.31
Ga'ash Kibutz	2020-04-19	0.34	0.42	0.24
Ga'ash Kibutz	2020-04-27	0.5	0.37	0.13
Ga'ash Kibutz	2020-05-04	0.51	0.4	0.09
Ga'ash Kibutz	2020-05-11	0.41	0.35	0.24
Ga'ash Kibutz	2020-05-18	0.13	0.29	0.58
Ya'ar pool 2	2020-03-08	0.54	0.45	0.01
Ya'ar pool 2	2020-03-22	0.15	0.69	0.16
Ya'ar pool 2	2020-04-05	0.1	0.53	0.37
Ya'ar pool 2	2020-04-19	0.1375	0.325	0.5375
Ya'ar pool 1	2020-02-18	0.84	0.16	0
Ya'ar pool 1	2020-03-08	0.62	0.38	0
Ya'ar pool 1	2020-03-22	0.07	0.6	0.33
Ya'ar pool 1	2020-04-05	0.342105	0.552632	0.105263
Ya'ar pool 1	2020-04-19	0.03	0.24	0.73
Ya'ar pool 1	2020-04-27	0.08	0.26	0.66
Herzeliya park	2020-02-18	1	0	0
Herzeliya park	2020-03-08	0.99	0.01	0
Herzeliya park	2020-03-22	0.98	0.02	0
Herzeliya park	2020-04-05	0.17	0.57	0.26
Herzeliya park	2020-04-19	0.04	0.35	0.61
Herzeliya park	2020-04-27	0.54	0.35	0.11
Poleg swamp 2	2019-03-03	0.92233	0.0776699	0
Poleg swamp 2	2019-03-17	0.584158	0.376238	0.039604
Poleg swamp 2	2019-04-01	0.188119	0.693069	0.118812
Poleg swamp 2	2019-04-14	0.0980392	0.901961	0
Poleg swamp 2	2019-04-29	0.2	0.63	0.17
Poleg swamp 2	2019-05-06	0.34375	0.46875	0.1875
Poleg swamp 3	2019-02-17	1	0	0
Poleg swamp 3	2019-03-03	0.780952	0.219048	0
Poleg swamp 3	2019-03-17	0.57	0.39	0.04
Poleg swamp 3	2019-04-01	0.102041	0.816327	0.0816327
Soreq swamp	2019-02-17	1	0	0
Soreq swamp	2019-03-03	0.790476	0.209524	0
Soreq swamp	2019-03-17	0.421053	0.463158	0.115789
Soreq swamp	2019-04-01	0.446602	0.436893	0.116505
Soreq swamp	2019-04-14	0.232323	0.69697	0.0707071
Soreq swamp	2019-04-29	0.401961	0.460784	0.137255
Soreq swamp	2019-05-06	0.254902	0.421569	0.323529
Soreq swamp	2019-05-13	0.29	0.45	0.26
Soreq swamp	2019-05-19	0.2	0.35	0.45
Soreq swamp	2019-05-26	0.36	0.34	0.3

## Sheet: Edges weights and Centrality
Species	Pearson r for summed weights	Pearson r for normalized centrality
Met	0.963843	0.586176
Ht	0.962567	0.883236
Sc	0.927355	0.921936
Pr	0.95995	0.80123
Agl	0.531111	0.594275
UnM	0.541812	0.51159
Mgr	0.330012	0.0305228
Gi	0.781829	0.51085
Oc	0.916347	0.203649
Pp	0.811488	0.499423

## Sheet: Seasonal centrality
Pond	Species	Degree centrality	Proportion of positive samples	Average prevalence
Ga'ash Kibbutz	Met	0.888889	0.666667	0.04
Ga'ash Kibbutz	Ht	1	0.666667	0.138
Ga'ash Kibbutz	Sc	0.888889	0.666667	0.053
Ga'ash Kibbutz	Pr	0.777778	0.555556	0.062
Ga'ash Kibbutz	Agl	1	0.666667	0.152
Ga'ash Kibbutz	UnM	0.444444	0.222222	0.02
Ga'ash Kibbutz	Mgr	0.888889	0.555556	0.218
Ga'ash Kibbutz	Gi	0.888889	0.666667	0.16
Ga'ash Kibbutz	Oc	1	0.666667	0.128
Ga'ash Kibbutz	Pp	0.888889	0.666667	0.1
Ya'ar pool 2	Met	NA
Ya'ar pool 2	Ht	NA
Ya'ar pool 2	Sc	NA
Ya'ar pool 2	Pr	1	0.5	0.173
Ya'ar pool 2	Agl	NA
Ya'ar pool 2	UnM	NA
Ya'ar pool 2	Mgr	1	1	0.559
Ya'ar pool 2	Gi	1	0.75	0.193
Ya'ar pool 2	Oc	1	0.5	0.36
Ya'ar pool 2	Pp	1	0,5	0.15
Ya'ar pool 1	Pp	NA
Ya'ar pool 1	Ht	0.333333	0.333333	0.01
Ya'ar pool 1	Sc	NA
Ya'ar pool 1	Pr	1	0.5	0.498
Ya'ar pool 1	Agl	0.166667	0.166667	0.1
Ya'ar pool 1	UnM	NA
Ya'ar pool 1	Mgr	0.666667	0.833333	0.623
Ya'ar pool 1	Gi	0.666667	0.333333	0.125
Ya'ar pool 1	Oc	0.5	0.5	0.285
Ya'ar pool 1	Pp	0.333333	0.833333	0.112
Herzliya park	Met	NA
Herzliya park	Ht	NA
Herzliya park	Sc	NA
Herzliya park	Pr	1	0.5	0.443
Herzliya park	Agl	NA
Herzliya park	UnM	NA
Herzliya park	Mgr	1	0.666667	0.368
Herzliya park	Gi	1	0.5	0.1
Herzliya park	Oc	1	0.5	0.1
Herzliya park	Pp	NA
Poleg swamp 2	Met	NA
Poleg swamp 2	Ht	NA
Poleg swamp 2	Sc	NA
Poleg swamp 2	Pr	0.166667	0.166667	0.02
Poleg swamp 2	Agl	0.333333	0.166667	0.02
Poleg swamp 2	UnM	0.166667	0.333333	0.02
Poleg swamp 2	Mgr	1	0.833333	0.652
Poleg swamp 2	Gi	0.333333	0.166667	0.063
Poleg swamp 2	Oc	0.333333	0.166667	0.14
Poleg swamp 2	Pp	0.666667	0.833333	0.13
Poleg swamp 3	Met	NA
Poleg swamp 3	Ht	0.25	0.25	0.02
Poleg swamp 3	Sc	0.25	0.25	0.02
Poleg swamp 3	Pr	NA
Poleg swamp 3	Agl	NA
Poleg swamp 3	UnM	NA
Poleg swamp 3	Mgr	1	0.5	0.664
Poleg swamp 3	Gi	0.5	0.25	0.01
Poleg swamp 3	Oc	NA
Poleg swamp 3	Pp	0.5	0.75	0.094
Soreq swamp	Met	NA
Soreq swamp	Ht	0.75	0.7	0.16
Soreq swamp	Sc	0.5	0.7	0.04
Soreq swamp	Pr	0.125	0.1	0.073
Soreq swamp	Agl	0.75	0.8	0.052
Soreq swamp	UnM	0.25	0.2	0.015
Soreq swamp	Mgr	1	0.8	0.362
Soreq swamp	Gi	0.625	0.5	0.081
Soreq swamp	Oc	0.75	0.4	0.15
Soreq swamp	Pp	0.75	0.9	0.223

## Sheet: Effects on host density
Model	Parameter	estimate	standard error	t value	p value
1	Infection prevalence	-1.2888	0.3993	-3.228	0.001
2	Coinfection prevalence	-1.5123	0.6694	-2.259	0.024
2	Single prevalence*	-1.0929	0.5931	-1.843	0.065
3	Prevalence of gut parasites	-1.5039	0.4498	-3.343	0.0008
3	Prevalence of other parasites	-0.1842	0.5959	-0.309	0.757
4	Water temperature	-0.05174	0.03604	-1.436	0.151
5	Oxygen concentration	-0.002499	0.043352	-0.058	0.954
6	Specific conductance	7.117e-05	0.0005238	0.136	0.891
7	PH	-0.1879	0.4301	-0.437	0.662
* I.e., infection by a single parasite species.
